# Supplementary material for: Urine tumor DNA detection of minimal residual disease in muscle-invasive bladder cancer treated with curative-intent radical cystectomy: A cohort study
Source: PLoS Med. 2021 Aug 31;18(8):e1003732. doi: 10.1371/journal.pmed.1003732 (PMC8407541; doi:10.1371/journal.pmed.1003732)
Supplement: S1 Table — (XLSX) [file pmed.1003732.s009.xlsx]

## Sheet: Sheet1
	S1 Table. Patient-level characteristics in the bladder cancer cohort.
	Patient ID	Age	Sex	Ethnicity	Histology	Initial "T" stagea	De Novob	Neoadjuvant Chemotherapy	AJCC 8 Stage (Pathologic)c	Pathologic CRd	Smoker	Pack-Years	Progressione	Deathe
	BC-1045	63	Male	White	urothelial carcinoma	T2	Yes	Yes	ypT0N2	No	Yes	45	No	No
	BC-1058	78	Male	White	urothelial carcinoma	T2	Yes	No	pT1N0	No	No	0	No	No
	BC-1063	67	Male	White	urothelial carcinoma	T2	Yes	Yes	ypT0N0	Yes	No	0	No	No
	BC-1077	65	Male	White	urothelial carcinoma	T2	Yes	Yes	ypT3aN0	No	Yes	30	No	No
	BC-1105	68	Male	White	urothelial carcinoma	T2	Yes	Yes	ypT2N0	No	Yes	20	No	No
	BC-1135	59	Female	White	urothelial carcinoma	T2	No	Yes	ypT3aN1	No	Yes	30	No	No
	BC-1171	79	Male	Non-White	urothelial carcinoma	T1	Yes	No	pT3aN0	No	Yes	45	No	No
	BC-1182	72	Male	White	urothelial carcinoma	T2	Yes	No	pT3aN2	No	Yes	30	No	No
	BC-1185	65	Male	White	urothelial carcinoma	T2	Yes	Yes	ypTisN0	Yes	Yes	0.75	No	No
	BC-1186	82	Female	White	urothelial carcinoma	T1	Yes	No	pT3aN0	No	No	0	No	No
	BC-1065	64	Male	White	urothelial carcinoma	T3	No	Yes	ypTaN0	Yes	No	0	No	No
	BC-1069	61	Male	White	urothelial carcinoma, squamous differentiation	T3	Yes	No	pT3aN2	No	Yes	30	No	No
	BC-1050	63	Female	White	urothelial carcinoma	T2	Yes	Yes	ypT0N0	Yes	Yes	40	No	No
	BC-1064	60	Male	White	urothelial carcinoma	T2	Yes	Yes	ypTisN0	Yes	Yes	2	No	No
	BC-1071	68	Male	White	urothelial carcinoma	T2	Yes	No	pT4aN2	No	No	0	Yes	Yes
	BC-1076	75	Male	White	urothelial carcinoma, trophoblastic differentiation	at least T2	Yes	No	pT3aN0	No	Yes	25	No	No
	BC-1083	66	Male	White	urothelial carcinoma	T3	Yes	Yes	ypT3aN0	No	Yes	22	Yes	Yes
	BC-1085	72	Male	White	urothelial carcinoma	at least T2	No	No	pT4aN1	No	Yes	56	Yes	Yes
	BC-1090	83	Male	White	urothelial carcinoma	T1	No	No	pT3aN0	No	No	0	No	No
	BC-1096	86	Male	White	urothelial carcinoma	at least T2	Yes	No	pT3aN2	No	No	0	Yes	No
	BC-1108	53	Female	White	urothelial carcinoma	T1	No	No	pTisN0	Yes	No	0	No	No
	BC-1109	83	Male	White	urothelial carcinoma	Tis	No	No	pTisN0	Yes	Yes	15	No	No
	BC-1116	72	Female	Non-White	papillary urothelial carcinoma	Ta	No	No	pT2bN1	No	Yes	30	No	No
	BC-1132	51	Male	White	urothelial carcinoma	T3	No	Yes	ypT3bN2	No	No	0	No	No
	BC-1062	77	Male	White	papillary urothelial carcinoma	T2	Yes	Yes	ypT2aN0	No	Yes	20	No	No
	BC-1140	70	Female	White	papillary urothelial carcinoma	T1	No	No	pTaN0	Yes	Yes	5.5	No	No
	BC-1147	71	Male	White	urothelial carcinoma	at least T2	Yes	No	pT3aN1	No	No	0	No	No
	BC-1104	55	Male	White	squamous cell carcinoma	at least T2	Yes	Yes	ypT2bN0	No	No	0	No	No
	BC-1088	83	Male	White	papillary urothelial carcinoma	Ta	No	No	pT1N0	No	No	0	No	No
	BC-1188	72	Male	White	urothelial carcinoma	T2	No	No	pT2aN0	No	Yes	20	No	No
	BC-1111	68	Male	White	urothelial carcinoma	T1	No	No	pT0N0	Yes	Yes	30	No	No
	BC-1133	68	Female	White	papillary urothelial carcinoma	focal T2	No	No	pTaN0	Yes	Yes	10.2	No	No
	BC-1174	69	Male	White	urothelial carcinoma	T1	No	No	pTisN0	Yes	Yes	40	No	No
	BC-1196	60	Male	White	urothelial carcinoma	at least T2	Yes	Yes	ypT0N0	Yes	Yes	45	No	No
	BC-1197	64	Male	White	urothelial carcinoma	at least T2	Yes	Yes	ypT0N0	Yes	No	42	No	No
	BC-1198	63	Female	White	urothelial carcinoma, squamous differentiation	at least T2	Yes	Yes	ypT0N1	No	Yes	38	No	No
	BC-1202	66	Female	White	urothelial carcinoma	at least T2	No	No	pT3aN0	No	Yes	30	No	No
	BC-1203	82	Male	White	papillary urothelial carcinoma	T2	Yes	Yes	ypTaN0	Yes	Yes	42	No	No
	BC-1205	64	Male	White	urothelial carcinoma	T3	Yes	Yes	ypTisN0	Yes	Yes	50	No	No
	BC-1206	65	Female	White	squamous cell carcinoma	T3	Yes	No	pT4bN1	No	No	0	Yes	Yes
	BC-1207	76	Male	White	urothelial carcinoma	T2	Yes	Yes	ypT0N0	Yes	Yes	30	No	No
	BC-1209	50	Male	White	squamous cell carcinoma	T2	Yes	No	pT3aN0	No	No	0	Yes	No
	aStaging was performed at the time of pre-treatment TURBT using AJCC 8 criteria.
	bDe novo refers to whether this instance of localized bladder cancer was a new diagnosis.
	cStaging was performed at the time of radical cystectomy using AJCC 8 criteria, with "y" indicating the patient received neoadjuvant chemotherapy.
	dPathologic CR status was defined as T0, Ta or Tis at the time of radical cystectomy (see Methods: Pathologic Response Assessment).
	eEarly progression and survival were assessed within 200 days of radical cystectomy (see Methods: Power and Statistical Analyses).
	AJCC 8 = American Joint Committee on Cancer 8th edition
	CR = complete response
	TURBT = transurethral resection of bladder tumor
