# Supplementary material for: Urine tumor DNA detection of minimal residual disease in muscle-invasive bladder cancer treated with curative-intent radical cystectomy: A cohort study
Source: PLoS Med. 2021 Aug 31;18(8):e1003732. doi: 10.1371/journal.pmed.1003732 (PMC8407541; doi:10.1371/journal.pmed.1003732)
Supplement: S2 Table — MRD, minimal residual disease. (XLSX) [file pmed.1003732.s010.xlsx]

## Sheet: Sheet1
S2 Table. Genes fully or partially covered in the MRD panel.
ARID1A	CDKN1A	ERCC5	KMT2C	POLE	TP53
ASXL2	CDKN2A	FANCC	KMT2D	RB1	TSC1
ATM	CREBBP	FBXW7	KRAS	RHOA	TXNIP
ATR	ELF3	FGFR3	MDM2	RHOB	ZFP36L1
BRCA1	EP300	FOXA1	NF1	RXRA
BRCA2	ERBB2	FOXQ1	NFE2L2	SPTAN1
BTG2	ERBB3	HRAS	PAIP1	STAG2
CCND1	ERBB4	KDM6A	PIK3CA	TBC1D12
CCND3	ERCC2	KLF5	PLEKHS1	TERT
MRD = minimal residual disease
