# Supplementary material for: Urine tumor DNA detection of minimal residual disease in muscle-invasive bladder cancer treated with curative-intent radical cystectomy: A cohort study
Source: PLoS Med. 2021 Aug 31;18(8):e1003732. doi: 10.1371/journal.pmed.1003732 (PMC8407541; doi:10.1371/journal.pmed.1003732)
Supplement: S3 Table — TMB, tumor mutational burden. (XLSX) [file pmed.1003732.s011.xlsx]

## Sheet: Sheet1
S3 Table. Genes fully or partially covered in the TMB panel.
ABCA6	C16orf71	COLGALT2	ERBB3	HCG4P5	KCNH6	MS4A3	PCDHGA5	RBM47	SUMF1	WAC
ABCC5	C1QTNF1	COPB2	ERBB4	HCN1	KCTD19	MTAP	PCDHGB1	RBP4	SYNE1	WDR64
ACAA1	C3orf17	COPG1	ERCC2	HECW1	KDM3A	MTOR	PCDHGB2	RECQL4	SYNE2	WNT7A
ACPP	C3orf20	CPD	ERCC5	HELZ	KDM6A	MYC	PCDP1	RECQL5	SYT10	XKR7
ACTL8	C3orf58	CPSF6	FAM71A	HERC1	KIAA0100	MYCL	PCF11	RHOA	SYT15	YAE1D1
ADAMTS12	C3orf70	CRB1	FAM71F1	HEXIM1	KIAA0556	MYF5	PCK1	RHOB	T	YAP1
ADAMTS16	C9orf156	CREBBP	FANCC	HHIP	KIAA1045	MYH3	PCSK6	RHOU	TADA2B	YWHAZ
ADRA1A	C9orf64	CRTC2	FANCM	HHLA2	KLF5	MYH7	PDE1C	RIPK4	TBC1D12	ZACN
AHR	CACNA1A	CRYAB	FBXL7	HIST1H1B	KLF6	MYO3A	PDE3A	RIT2	TBC1D16	ZBTB22
AKT1	CACNA2D4	CSN3	FBXO42	HIST1H1C	KMT2C	NAB2	PDE4DIP	RNASE3	TBKBP1	ZBTB45
ALAS1	CACNG4	CSPG5	FBXW7	HIST1H1E	KMT2D	NACA2	PEG3	RNF10	TCFL5	ZBTB7B
ALDH16A1	CADM2	CTNNA2	FCRL3	HIST1H2AG	KRAS	NANOS3	PGAP3	RNF111	TENM3	ZFC3H1
ALYREF	CARD11	CTNNB1	FERD3L	HIST1H2AK	KRIT1	NCKAP5	PHACTR1	RNF123	TERT	ZFHX4
AMACR	CARD14	CTNND2	FETUB	HIST1H2BG	LAX1	NCOR1	PHLDA3	RNF213	TFEC	ZFP36L1
AMIGO3	CBLB	CTTN	FFAR4	HIST1H2BH	LHFPL5	NDUFAF6	PIGS	RNF216	TFPI2	ZFP36L2
ANAPC11	CCDC129	CUBN	FGFR1	HIST1H2BI	LILRA2	NEURL4	PIK3CA	RNF220	TGIF2LX	ZFYVE1
ANKRD28	CCDC173	CUL1	FGFR2	HIST1H2BK	LILRB4	NF1	PKHD1	ROBO2	THAP2	ZFYVE9
ANO4	CCDC36	CYP7A1	FGFR3	HIST1H3B	LIPH	NFE2L2	PKHD1L1	RTN4RL2	THSD7B	ZIC1
APOA4	CCDC96	DACH1	FLRT2	HIST1H3F	LPAR6	NKIRAS2	PLAUR	RUSC1	TIE1	ZIM2
AQP7	CCND1	DCAF12L2	FOXA1	HIST1H3H	LRGUK	NKTR	PLEKHA7	RXRA	TMCO2	ZIM3
ARHGEF16	CCND3	DCAF4L2	FOXA3	HIST1H3I	LRRC7	NKX2-2	PLEKHS1	RYR2	TMCO4	ZNF263
ARID1A	CCNE1	DDX42	FOXQ1	HIST1H4D	LRRK2	NLRP8	POLDIP2	S1PR1	TMEM131	ZNF276
ARID4A	CCR5	DGCR8	FURIN	HIST1H4I	LRRN1	NOM1	POLE	SAMD4B	TMEM143	ZNF277
ASH1L	CD1D	DGKG	FZD6	HIST1H4L	LRRTM1	NOS3	POLN	SATB2	TMEM200A	ZNF385D
ASIC2	CD5L	DHPS	GABRA1	HLA-A	LRTM2	NOTCH4	POM121L12	SCAMP3	TNXB	ZNF394
ASXL2	CD86	DICER1	GABRB1	HLA-DQB2	MAGI1	NR1D2	POT1	SCN4A	TOX4	ZNF423
ATM	CDC27	DIDO1	GABRG1	HNRNPA2B1	MAGI2	NRAS	PPARG	SEMA3D	TP53	ZNF445
ATP10A	CDH1	DLC1	GALNT8	HOXA13	MAP1LC3A	NRG3	PPCS	SERPINA12	TP53INP1	ZNF511
ATP8B4	CDH10	DLEC1	GALR2	HOXA7	MAPK8	NUTM1	PPP2R1B	SF3B1	TP63	ZNF536
ATR	CDH6	DLGAP1	GAREM	HOXB1	MAPKAPK3	OTOF	PRICKLE1	SGOL1	TPRG1	ZNF608
ATXN2L	CDK12	DLGAP5	GATA3	HOXB3	MARCHF1	PAIP1	PRKAA2	SHOX2	TRHR	ZNF620
AUTS2	CDK6	DNAH10	GCNT2	HOXB4	MB21D2	PCDH10	PRMT8	SIGLEC8	TRIM42	ZNF671
BCAS3	CDKN1A	DNAH11	GEMIN2	HRAS	MCL1	PCDH17	PSD2	SLAMF1	TRIM72	ZNF703
BCL2L1	CDKN2A	DNAH5	GHSR	HRH1	MCM7	PCDH9	PSPH	SLC22A12	TRPC4	ZNF789
BIRC6	CDKN2B	DNTT	GLI3	HSPB2	MDM2	PCDHA1	PTCHD2	SLC32A1	TRPS1	ZSCAN22
BMS1	CEP63	DOPEY2	GMPPB	HSPB2-C11orf52	MED12	PCDHA10	PTEN	SLC38A2	TSC1	ZZEF1
BPIFB4	CEP89	DPYS	GNA13	HTR1A	MED13	PCDHA11	PTPN22	SLC6A15	TSHZ3
BRAF	CFL1	DSC1	GNAT1	HTRA2	MET	PCDHA12	PTPN9	SLC6A20	TTC18
BRCA1	CHD2	DTX1	GNGT1	ID1	METTL3	PCDHA2	PTPRK	SLTM	TTC19
BRCA2	CLASP2	E2F3	GOLGA1	IDH1	MGAT5B	PCDHA3	PTRF	SMARCA2	TUBGCP2
BRINP3	CLCNKB	EEF1B2	GPC5	IDH2	MIOS	PCDHA4	PVRL4	SMARCA4	TXNIP
BRIP1	CLIP1	EFCAB5	GPC6	IKZF2	MIR1306	PCDHA5	PXDN	SNX22	UBL4A
BRMS1	CLVS2	EGFR	GRIK3	IRX1	MIR4728	PCDHA6	PXDNL	SNX32	UPF2
BTG2	CNKSR3	EIF6	GRM7	ITGA3	MLIP	PCDHA7	PYDC1	SOX4	UVSSA
C10orf90	CNTN1	ELF3	GSS	ITIH3	MMP25	PCDHA8	RAB11FIP2	SOX5	VANGL1
C11orf16	CNTN6	EMILIN2	GTPBP8	JAK2	MMP9	PCDHA9	RAD51C	SPEG	VAT1
C11orf65	CNTNAP1	EP300	GUCY1A3	KARS	MOCS1	PCDHGA1	RARG	SPSB2	VCAM1
C12orf43	COL11A2	EPHA3	GYS1	KCNA1	MPHOSPH8	PCDHGA2	RB1	SPTAN1	VSX1
C12orf66	COL1A2	EPHB4	H1FOO	KCNB2	MROH2B	PCDHGA3	RBM10	STAG2	VWA8
C15orf52	COL6A3	ERBB2	HARBI1	KCND2	MRPS22	PCDHGA4	RBM26	SUCNR1	VWF
TMB = tumor mutational burden
