# Supplementary material for: Urine tumor DNA detection of minimal residual disease in muscle-invasive bladder cancer treated with curative-intent radical cystectomy: A cohort study
Source: PLoS Med. 2021 Aug 31;18(8):e1003732. doi: 10.1371/journal.pmed.1003732 (PMC8407541; doi:10.1371/journal.pmed.1003732)
Supplement: S4 Table — cfDNA, cell-free DNA. (XLSX) [file pmed.1003732.s012.xlsx]

## Sheet: Sheet1
	S4 Table. Sequencing metrics of urine cell-free DNA for all patients.
	Patient ID	Timepointa	NGS readsb	On-target ratec	Median depthd	Median unique depthe	Median fragment length (bp)f	Duplex rateg
	BC-1045	1	86044908	0.659469	12896	1672	211	0.136738
	BC-1045	2	36433873	0.607511	5600	1650	205	0.130211
	BC-1045	3	36212756	0.510301	4741	1705	222	0.110721
	BC-1050	1	112448596	0.446206	12047	416	197	0.186481
	BC-1050	2	42308799	0.622236	6301	1855	203	0.121231
	BC-1050	3	47157779	0.468563	5211	1540	195	0.0947805
	BC-1058	3	80082917	0.362054	6964	803	199	0.224818
	BC-1062	3	67273563	0.632461	10779	1426	195	0.198746
	BC-1063	3	59802599	0.594843	6434	489	186	0.237316
	BC-1064	3	114778624	0.449499	13737	487	194	0.187033
	BC-1065	3	39517627	0.356658	3800	942	227	0.0825621
	BC-1069	3	53041349	0.324074	4562	1068	198	0.084763
	BC-1071	3	109814511	0.4529	7547	1298	206	0.100753
	BC-1076	3	69313200	0.644139	6921	492	218	0.109778
	BC-1077	3	84762979	0.660939	12886	485	215	0.248093
	BC-1083	3	131505614	0.539999	15722	1458	190	0.133711
	BC-1085	3	111290583	0.464984	13793	811	220	0.102034
	BC-1088	3	51991502	0.367124	4383	912	184	0.146331
	BC-1090	3	93625053	0.482479	12061	558	223	0.174878
	BC-1096	3	165042082	0.435108	13953	639	189	0.0576861
	BC-1104	3	63724347	0.353044	5805	483	198	0.286659
	BC-1105	3	77435537	0.65634	11461	459	202	0.294915
	BC-1108	3	128660774	0.40286	13423	900	197	0.0424759
	BC-1109	3	114256260	0.416466	11524	568	196	0.111529
	BC-1111	3	95443086	0.218129	5256	806	194	0.235532
	BC-1116	3	137313246	0.44675	14536	843	203	0.0644989
	BC-1132	3	106717842	0.469644	13667	753	221	0.154852
	BC-1133	3	53052535	0.347539	4795.5	690	198	0.287795
	BC-1135	3	75073502	0.385769	6987	426	224	0.298779
	BC-1140	3	51949517	0.624091	8517	430	216	0.30498
	BC-1147	3	44255080	0.364279	3878	776	193	0.193428
	BC-1171	3	67617578	0.67909	9606	1487	205	0.162668
	BC-1174	3	74419432	0.380532	7301	1083	225	0.232564
	BC-1182	3	60706405	0.674927	8902	684	200	0.296187
	BC-1185	3	73723253	0.457589	8165	1027	230	0.253329
	BC-1186	3	59438216	0.451455	6491	989	230	0.179576
	BC-1188	3	40536268	0.396184	3803	761	189	0.201694
	BC-1196	3	53238995	0.222224	3077	828	205	0.203225
	BC-1197	3	50491235	0.23315	3165	499	191	0.311533
	BC-1198	3	63807796	0.623564	9937	1496	208	0.227744
	BC-1202	3	53258914	0.595145	7863	758	211	0.256194
	BC-1203	3	62150154	0.151576	2346	714	195	0.148844
	BC-1205	3	52853500	0.229444	3091	834	201	0.220763
	BC-1206	3	76458550	0.601971	10843	1665	187	0.15114
	BC-1207	3	43917622	0.161967	1832	460	198	0.210572
	BC-1209	3	61907852	0.149292	2285	830	191	0.0626308
	aTimepoints when urine was collected for analysis: 1 is prior to neoadjuvant chemotherapy, 2 is during neoadjuvant chemotherapy, and 3 is just prior to radical cystectomy (see Figure S1, Methods: Study Design, and Methods: utDNA Monitoring during Neoadjuvant Chemotherapy).
	bNumber of total sequencing reads per sample after demultiplexing (see Methods: DNA Library Construction and Sequencing).
	cPercentage of quality-control-passed reads overlapping with the targeted hybrid-capture panel (see Methods: DNA Library Construction and Sequencing).
	dMedian non-deduplicated sequencing depth after uCAPP-Seq (see Methods: DNA Library Construction and Sequencing).
	eMedian deduplicated sequencing depth after uCAPP-Seq (see Methods: DNA Library Construction and Sequencing).
	fMedian length of sonicated urine cell-free DNA fragments, as determined by uCAPP-Seq (see Methods: DNA Library Construction and Sequencing).
	gPercentage of deduplicated reads with duplex support as determined by uCAPP-Seq (see Methods: DNA Library Construction and Sequencing).
	bp = base pairs
	NGS = next-generation sequencing
	uCAPP-Seq = urine Cancer Personalized Profiling by Deep Sequencing
