# Supplementary material for: Urine tumor DNA detection of minimal residual disease in muscle-invasive bladder cancer treated with curative-intent radical cystectomy: A cohort study
Source: PLoS Med. 2021 Aug 31;18(8):e1003732. doi: 10.1371/journal.pmed.1003732 (PMC8407541; doi:10.1371/journal.pmed.1003732)
Supplement: S5 Table — cfDNA, cell-free DNA. (XLSX) [file pmed.1003732.s013.xlsx]

## Sheet: Sheet1
	S5 Table. Sequencing metrics of urine cell-free DNA in healthy adults.
	Patient ID*	NGS readsa	On-target rateb	Median depthc	Median unique depthd	Median fragment length (bp)e	Duplex ratef
	104	58916269	0.339314	5247	947	220	0.237652
	106	62622449	0.431568	6751	1110	191	0.214534
	130	54397548	0.264972	3574	744	205	0.233822
	66	67061482	0.29464	4677	627	186	0.246378
	67	77252438	0.289713	5435	744	200	0.255845
	69	40188624	0.648191	6148	278	187	0.25994
	70	62489901	0.308673	4948	303	214	0.249148
	71	70061717	0.303062	5317	993	211	0.219912
	72	48514767	0.615644	7583	859	216	0.247837
	80	59001966	0.327277	5010	1098	204	0.214419
	89	66212013	0.646736	10866	711	206	0.238262
	92	57561920	0.438056	6365	1090	192	0.227825
	94	67169795	0.336849	5655	907	213	0.249937
	95	60919188	0.659039	10188	563	224	0.248493
	98	63037934	0.320813	5164	1013	200	0.220607
	116	70083256	0.498044	9049	1242	212	0.241486
	117	64024880	0.488727	8421	976	234	0.251372
	118	64306895	0.679881	11073	1058	207	0.241781
	119	54997915	0.690033	10145	733	199	0.279341
	120	47627231	0.617847	7678	411	211	0.270552
	121	60542526	0.629768	10212	786	187	0.260231
	122	61917418	0.458179	7472	858	199	0.259724
	123	55229722	0.684266	10061	913	212	0.272607
	124	59120740	0.683345	10843	858	205	0.276938
	125	53722928	0.619227	8609	701	198	0.252608
	126	52047196	0.617967	8509	774	210	0.275294
	127	66200441	0.488042	8575	565	188	0.299305
	*Samples above the black line were used to assess specificity of the variant-calling approach, while those below the line were used for integrated digital error suppression (See Table S3, Figure S1, and Methods: Study Design).
	aNumber of total sequencing reads per sample after demultiplexing (see Methods: DNA Library Construction and Sequencing).
	bPercentage of quality-control-passed reads overlapping with the targeted hybrid-capture panel (see Methods: DNA Library Construction and Sequencing).
	cMedian non-deduplicated sequencing depth after uCAPP-Seq (see Methods: DNA Library Construction and Sequencing).
	dMedian deduplicated sequencing depth after uCAPP-Seq (see Methods: DNA Library Construction and Sequencing).
	eMedian length of sonicated urine cell-free DNA fragments, as determined by uCAPP-Seq (see Methods: DNA Library Construction and Sequencing).
	fPercentage of deduplicated reads with duplex support as determined by uCAPP-Seq (see Methods: DNA Library Construction and Sequencing).
	bp = base pairs
	NGS = next-generation sequencing
	uCAPP-Seq = urine Cancer Personalized Profiling by Deep Sequencing
