# Supplementary material for: Urine tumor DNA detection of minimal residual disease in muscle-invasive bladder cancer treated with curative-intent radical cystectomy: A cohort study
Source: PLoS Med. 2021 Aug 31;18(8):e1003732. doi: 10.1371/journal.pmed.1003732 (PMC8407541; doi:10.1371/journal.pmed.1003732)
Supplement: S7 Table — cfDNA, cell-free DNA. (XLSX) [file pmed.1003732.s015.xlsx]

## Sheet: Sheet1
	S7 Table. Mutational concordance between tumor tissue and urine cell-free DNA.
	Patient ID	Gene	Chromosome	Positiona	Mutant allele	Reference allele	Mutation typeb	Detected in Urinec	Detected in Tumord
	BC-1071	KLF5	chr13	73649902	C	G	nonsynonymous SNV	Yes	No
	BC-1071	TBC1D12	chr10	96162370	A	G	UTR5	Yes	No
	BC-1085	RXRA	chr9	137328351	T	C	nonsynonymous SNV	Yes	Yes
	BC-1085	TBC1D12	chr10	96162368	T	C	UTR5	Yes	Yes
	BC-1085	KMT2D	chr12	49427116	C	G	nonsynonymous SNV	Yes	Yes
	BC-1088	TERT	chr5	1295228	A	G	upstream	Yes	Yes
	BC-1088	TBC1D12	chr10	96162368	T	C	UTR5	Yes	Yes
	BC-1186	ARID1A	chr1	27057874	T	C	stopgain	Yes	Yes
	BC-1186	TP53	chr17	7579431	T	C	nonsynonymous SNV	Yes	Yes
	BC-1206	TERT	chr5	1295228	A	G	upstream	Yes	Yes
	BC-1206	TP53	chr17	7578275	A	G	stopgain	Yes	Yes
	BC-1206	ARID1A	chr1	27099915	T	G	nonsynonymous SNV	Yes	Yes
	BC-1206	TP53	chr17	7578275	A	G	stopgain	Yes	Yes
	aGenomic coordinates are per the GRCH37/hg19 (Feb 2009) genome assembly (see Methods: DNA Library Construction and Sequencing).
	bMutational type was determined using ANNOVAR following CAPP-Seq analysis (see Methods: Duplex-Supported Variant-Calling for utDNA MRD Analysis).
	cDetection status of identified mutations within urine cell-free DNA using the CAPP-Seq monitoring pipeline (see Methods: Duplex-Supported Variant-Calling for utDNA MRD Analysis).
	dDetection status of identified mutations within tumor tissue DNA using the CAPP-Seq monitoring pipeline (see Methods: Duplex-Supported Variant-Calling for utDNA MRD Analysis).
	CAPP-Seq = Cancer Personalized Profiling by Deep Sequencing
	chr = chromosome
	SNV = single nucleotide variant
	UTR = untranslated region
