# Supplementary material for: Urine tumor DNA detection of minimal residual disease in muscle-invasive bladder cancer treated with curative-intent radical cystectomy: A cohort study
Source: PLoS Med. 2021 Aug 31;18(8):e1003732. doi: 10.1371/journal.pmed.1003732 (PMC8407541; doi:10.1371/journal.pmed.1003732)
Supplement: S8 Table — MRD, minimal residual disease. (XLSX) [file pmed.1003732.s016.xlsx]

## Sheet: Sheet1
	S8 Table. Mutations detected at the preoperative MRD time point in urine using the MRD panel.
	Patient ID	Gene	Chromosome	Positiona	Mutation typeb	Mutant allele	Reference allele	Amino acid change	Amino acid position	COSMIC annotationc	OncoKB annotation		Unique sequencing depthf	VAF (%)g
											Significance leveld	Investigational drug availablee
	BC-1045	KMT2D	chr12	49433287	stopgain	T	C	TRP>stop	2720	.	N/A	N/A	1078	2.41187
	BC-1045	PLEKHS1	chr10	115511590	intronic	C	G	none	.	.	N/A	N/A	1247	2.00481
	BC-1058	ATM	chr11	108198371	splicing	A	G	none	.	.	N/A	N/A	682	5.8651
	BC-1058	KMT2D	chr12	49432335	nonsynonymous	A	G	SER>LEU	2935	.	N/A	N/A	1258	0.63593
	BC-1062	PLEKHS1	chr10	115511593	intronic	T	C	none	.	.	N/A	N/A	1268	2.36593
	BC-1069	TERT	chr5	1295228	upstream	A	G	none	.	.	N/A	N/A	1275	11.6078
	BC-1069	ERCC2	chr19	45867687	nonsynonymous	C	T	ASN>SER	214/238	COSM1750977, COSM418170	3A	YES	1522	9.39553
	BC-1071	KLF5	chr13	73649902	nonsynonymous	C	G	ASP>HIS	327/418	.	N/A	N/A	792	10.101
	BC-1071	TBC1D12	chr10	96162370	UTR5	A	G	none	.	.	N/A	N/A	2040	2.7451
	BC-1076	KMT2D	chr12	49435925	stopgain	C	G	SER>stop	2019	.	N/A	N/A	845	3.19527
	BC-1076	CDKN1A	chr6	36652140	nonsynonymous	A	G	GLU>LYS	88/122	.	N/A	N/A	1535	2.01954
	BC-1076	TP53	chr17	7579406	stopgain	C	G	SER>stop	55/94	COSM45653	N/A	N/A	1962	3.82263
	BC-1076	TERT	chr5	1295228	upstream	A	G	none	.	.	N/A	N/A	4246	2.77909
	BC-1077	TERT	chr5	1295228	upstream	A	G	none	.	.	N/A	N/A	1275	9.64706
	BC-1083	TP53	chr17	7578479	nonsynonymous	A	G	PRO>SER	19/112/151	COSM984961, COSM1640859, COSM3378358, COSM984963, COSM10905, COSM984959, COSM984962	N/A	N/A	2073	5.64399
	BC-1083	ERCC2	chr19	45860733	nonsynonymous	A	C	GLY>VAL	459	.	N/A	N/A	3958	0.530571
	BC-1085	TBC1D12	chr10	96162368	UTR5	T	C	none	.	.	N/A	N/A	577	18.1976
	BC-1085	RXRA	chr9	137328351	nonsynonymous	T	C	SER>PHE	330/400/427	COSM1314610	N/A	N/A	734	52.1798
	BC-1088	TERT	chr5	1295228	upstream	A	G	none	.	.	N/A	N/A	1395	1.07527
	BC-1088	TBC1D12	chr10	96162368	UTR5	T	C	none	.	.	N/A	N/A	799	7.38423
	BC-1090	TERT	chr5	1295228	upstream	A	G	none	.	.	N/A	N/A	1186	3.457
	BC-1096	TBC1D12	chr10	96162368	UTR5	T	C	none	.	.	N/A	N/A	393	74.3003
	BC-1104	TP53	chr17	7579310	splicing	C	A	none	.	COSM46043	N/A	N/A	417	2.39808
	BC-1105	ARID1A	chr1	27057795	nonsynonymous	T	G	GLN>HIS	501	.	N/A	N/A	1929	0.414723
	BC-1111	TSC1	chr9	135781419	stopgain	A	G	GLN>stop	465/516/515	COSM307636	3B	YES	922	1.84382
	BC-1111	PLEKHS1	chr10	115511593	intronic	T	C	none	.	.	N/A	N/A	684	7.30994
	BC-1133	TP53	chr17	7577545	nonsynonymous	C	T	MET>VAL	114/87/246	COSM251429, COSM3958808, COSM251430, COSM251431, COSM1726382, COSM43555	N/A	N/A	657	12.481
	BC-1135	TERT	chr5	1295228	upstream	A	G	none	.	.	N/A	N/A	788	4.82234
	BC-1171	BRCA2	chr13	32972638	nonsynonymous	A	G	GLU>LYS	3330	.	N/A	N/A	1738	15.6502
	BC-1171	TP53	chr17	7578444	nonsynonymous	C	G	ILE>MET	30/123/162	COSM44125	N/A	N/A	1859	0.268962
	BC-1171	TERT	chr5	1295228	upstream	A	G	none	.	.	N/A	N/A	2988	24.7992
	BC-1171	KDM6A	chrX	44969323	splicing	A	G	none	.	COSM1319435	N/A	N/A	438	95.2055
	BC-1174	FOXQ1	chr6	1313436	nonsynonymous	T	C	SER>PHE	166	.	N/A	N/A	735	3.67347
	BC-1174	TBC1D12	chr10	96162368	UTR5	T	C	none	.	.	N/A	N/A	898	11.804
	BC-1174	TERT	chr5	1295228	upstream	A	G	none	.	.	N/A	N/A	1754	5.58723
	BC-1182	PLEKHS1	chr10	115511593	intronic	T	C	none	.	.	N/A	N/A	523	19.8853
	BC-1182	TP53	chr17	7578431	stopgain	A	G	GLN>stop	8/35/128/167	COSM121084, COSM3937613, COSM121081, COSM121083, COSM121082, COSM11333, COSM2744872	N/A	N/A	902	10.1996
	BC-1182	BRCA2	chr13	32910940	nonsynonymous	T	A	GLU>ASP	816	.	N/A	N/A	489	6.33947
	BC-1185	TERT	chr5	1295228	upstream	A	G	none	.	.	N/A	N/A	1503	1.66334
	BC-1186	ARID1A	chr1	27057874	stopgain	T	C	GLN>stop	528	COSM426004	N/A	N/A	2003	2.64603
	BC-1186	TP53	chr17	7579431	nonsynonymous	T	C	ALA>THR	47/86	.	N/A	N/A	1053	3.4188
	BC-1188	RXRA	chr9	137328351	nonsynonymous	T	C	SER>PHE	330/400/427	COSM1314610	N/A	N/A	654	1.22324
	BC-1188	PIK3CA	chr3	178936091	nonsynonymous	A	G	GLU>LYS	545	COSM763, COSM125370	3B	YES	420	20.9524
	BC-1188	ARID1A	chr1	27092809	stopgain	T	C	GLN>stop	944	COSM130413	N/A	N/A	790	17.3418
	BC-1188	TBC1D12	chr10	96162370	UTR5	A	G	none	.	.	N/A	N/A	656	19.0549
	BC-1188	TERT	chr5	1295228	upstream	A	G	none	.	.	N/A	N/A	1074	8.19367
	BC-1202	KLF5	chr13	73636861	nonsynonymous	A	G	CYS>TYR	284/375	.	N/A	N/A	550	2.36364
	BC-1202	PIK3CA	chr3	178936029	nonsynonymous	A	G	ARG>LYS	524	COSM53245	N/A	N/A	525	1.52381
	BC-1205	TBC1D12	chr10	96162370	UTR5	A	G	none	.	.	N/A	N/A	1214	0.741351
	BC-1206	TP53	chr17	7578275	stopgain	A	G	GLN>stop	33/60/153/192	COSM10733, COSM3370929, COSM117948, COSM117949, COSM117947, COSM117946, COSM1649390	N/A	N/A	2112	2.84091
	BC-1206	ARID1A	chr1	27099915	nonsynonymous	T	G	GLY>VAL	1265	.	N/A	N/A	2080	0.913462
	BC-1209	TP53	chr17	7578406	nonsynonymous	T	C	ARG>HIS	43/16/136/175	COSM3355994, COSM1640851, COSM99024, COSM99023, COSM10648, COSM99914, COSM99022	N/A	N/A	810	7.28395
	aGenomic coordinates are per the GRCH37/hg19 genome assembly (see Methods: DNA Library Construction and Sequencing).
	bMutational type was determined using ANNOVAR following uCAPP-Seq analysis (see Methods: Duplex-Supported Variant-Calling for utDNA MRD Analysis).
	cCOSMIC identifiers are included for variants that are indexed in the COSMIC70 database.
	dLevel of evidence (v2) is included for variants indexed in the OncoKB database (see Methods: Identifying Actionable Mutations from utDNA Analysis).
	eInvestigational drug potentially available for the specific alteration, based on OncoKB level of evidence (v2) of 3B or higher (see Methods: Identifying Actionable Mutations from utDNA Analysis).
	fDeduplicated sequencing depth at the specified genomic position in urine cell-free DNA after uCAPP-Seq (see Methods: DNA Library Construction and Sequencing).
	gVariant allele fraction calculated as the percentage of mutant reads at the specified genomic position in urine cell-free DNA following uCAPP-Seq analysis (see Methods: DNA Library Construction and Sequencing).
	chr = chromosome
	MRD = minimal residual disease
	N/A = not available
	SNV = single nucleotide variant
	uCAPP-Seq = urine Cancer Personalized Profiling by Deep Sequencing
	UTR = untranslated region
	VAF = variant allele fraction
