# Supplementary material for: Urine tumor DNA detection of minimal residual disease in muscle-invasive bladder cancer treated with curative-intent radical cystectomy: A cohort study
Source: PLoS Med. 2021 Aug 31;18(8):e1003732. doi: 10.1371/journal.pmed.1003732 (PMC8407541; doi:10.1371/journal.pmed.1003732)
Supplement: S9 Table — (XLSX) [file pmed.1003732.s017.xlsx]

## Sheet: Sheet1
	S9 Table. Characteristics of patients according to pathologic response at surgery.
	Characteristic	Pathologic complete response (n = 16)	No pathologic complete response (n = 26)	p value*
	Sex
	Male	12 (75%)	20 (77%)	>0.99
	Female	4 (25%)	6 (23%)
	Age (years)	67 (53 - 83)	69 (50 - 86)	0.47
	Ethnicity, n (%)
	White	16 (100%)	24 (92%)	0.51
	Non-White	0 (0%)	2 (8%)
	Follow-up time (days)	186 (71 - 200)	183 (27 - 200)	0.64
	Smoking, n (%)
	Yes	12 (75%)	15 (58%)	0.33
	No	4 (25%)	11 (42%)
	Pack-years	23 (0 - 50)	20 (0 - 56)	0.25
	Pre-treatment T stagea, n (%)
	Ta	0 (0%)	2 (8%)	0.51
	Tis	1 (6%)	0 (0%)	0.4
	T1	4 (25%)	3 (12%)	0.41
	T2	9 (56%)	17 (65%)	0.5
	T3	2 (13%)	4 (15%)	>0.99
	Neoadjuvant Chemotherapy Received, n (%)
	Yes	10 (62%)	9 (35%)	0.11
	No	6 (38%)	17 (65%)
	Urinary DNAb, median (range)
	urine cell-free DNA (ng/mL)	23.9 (2.2 - 136.5)	44.1 (1.0 - 391.2)	0.17
	utDNA level [max VAF (%)]	0 (0 - 12.5)	4.3 (0 - 95.2)	0.002
	Histology, n (%)
	Urothelial	16 (100%)	20 (83.3%)	0.07
	Squamous	0 (0%)	3 (11.5%)	0.28
	Other	0 (0%)	3 (11.5%)	0.28
	aT staging was performed at the time of pre-treatment TURBT using AJCC 8 criteria.
	bUrinary DNA levels were quantified by total cell-free DNA concentration and the utDNA level (maximum variant allele fraction) (see Methods: Urine Cell-free DNA Isolation and Quantification, and Methods: Duplex-Supported Variant-Calling).
	*p values were calculated using Fisher's exact test for categorical variables, unpaired Student's t-test for normally distributed continuous variables, and Mann-Whitney U test for non-normally distributed continuous variables. Normality was assessed using the Shapiro Wilk test with a significance level of 0.05.
	AJCC 8 = American Joint Committee on Cancer 8th edition
	max = maximum
	utDNA = urine tumor DNA
	VAF = variant allele fraction
