# Supplementary material for: Urine tumor DNA detection of minimal residual disease in muscle-invasive bladder cancer treated with curative-intent radical cystectomy: A cohort study
Source: PLoS Med. 2021 Aug 31;18(8):e1003732. doi: 10.1371/journal.pmed.1003732 (PMC8407541; doi:10.1371/journal.pmed.1003732)
Supplement: S11 Table — utDNA, urine tumor DNA. (XLSX) [file pmed.1003732.s019.xlsx]

## Sheet: Sheet1
	S11 Table. Serial monitoring of urine tumor DNA on neoadjuvant chemotherapy.
	Patient ID	Gene	Chromosome	Positiona	Mutation typeb	Mutant allele	Reference allele	Amino acid change	Amino acid position	Pre-NAC*		On NAC*		Post-NAC / Pre-RC*
										Unique depthc	VAF (%)d	Unique depthc	VAF (%)d	Unique depthc	VAF (%)d
	BC-1045	PLEKHS1	chr10	115511590	intronic	C	G	none	none	1137	1.93492	1261	0.237906	1247	2.00481
	BC-1045	ARID1A	chr1	27057812	nonsynonymous SNV	T	A	GLN>LYS	507	4809	0	5413	0.129318	5796	0.0345066
	BC-1045	KMT2D	chr12	49433287	stopgain	T	C	TRP>stop	2720	1030	4.85437	984	1.11789	1078	2.41187
	BC-1045	ERBB2	chr17	37866098	nonsynonymous SNV	T	C	ARG>CYS	173/188/203	2757	0	2640	0	3520	0.369318
	BC-1050	ERCC2	chr19	45867687	nonsynonymous SNV	C	T	ASN>SER	214/238	2026	7.74926	3426	12.0549	629	0
	BC-1050	PIK3CA	chr3	178938934	nonsynonymous SNV	A	G	GLU>LYS	726	728	0.412088	666	3.45345	202	0
	BC-1050	TP53	chr17	7577559	nonsynonymous SNV	A	G	SER>PHE	82/109/202	1273	0.942655	1867	0.642742	590	0
	BC-1050	TERT	chr5	1295326	upstream	T	C	none	none	1044	0	1441	0.693963	386	0
	BC-1050	KMT2D	chr12	49443676	nonsynonymous SNV	T	G	PRO>GLN	1232	1486	1.61507	1983	0	466	0
	BC-1050	FGFR3	chr4	1801175	nonsynonymous SNV	A	G	GLU>LYS	102	1739	0	2524	0.356577	550	0
	*Samples were analyzed at 3 timepoints -- before neoadjuvant chemotherapy ("Pre-NAC"), during neoadjuvant chemotherapy ("On NAC") and after neoadjuvant chemotherapy ("Post-NAC / Pre-RC").
	aGenomic coordinates are per the GRCH37/hg19 genome assembly (see Methods: DNA Library Construction and Sequencing).
	bMutational type was determined using ANNOVAR following uCAPP-Seq analysis (see Methods: Duplex-Supported Variant-Calling for utDNA MRD Analysis).
	cDe-duplicated sequencing depth in urine cell-free DNA at the specified genomic position (see Methods: DNA Library Construction and Sequencing).
	dVariant allele fraction calculated as the percentage of mutant reads at the specified genomic position in urine cell-free DNA following uCAPP-Seq analysis (see Methods: DNA Library Construction and Sequencing).
	chr = chromosome
	NAC = neoadjuvant chemotherapy
	RC = radical cystectomy
	uCAPP-Seq = urine Cancer Personalized Profiling by Deep Sequencing
	VAF = variant allele fraction
