# Supplementary material for: Urine tumor DNA detection of minimal residual disease in muscle-invasive bladder cancer treated with curative-intent radical cystectomy: A cohort study
Source: PLoS Med. 2021 Aug 31;18(8):e1003732. doi: 10.1371/journal.pmed.1003732 (PMC8407541; doi:10.1371/journal.pmed.1003732)
Supplement: S12 Table — MRD, minimal residual disease; utDNA, urine tumor DNA. (XLSX) [file pmed.1003732.s020.xlsx]

## Sheet: Sheet1
	S12 Table. Urine-inferred tumor mutational burden for utDNA MRD positive patients.
	Patient ID	iTMB*
	BC-1045	340
	BC-1058	136
	BC-1062	170
	BC-1069	204
	BC-1071	170
	BC-1076	306
	BC-1077	170
	BC-1083	476
	BC-1085	272
	BC-1088	170
	BC-1090	204
	BC-1096	272
	BC-1104	110.8
	BC-1111	204
	BC-1133	121.6
	BC-1135	136
	BC-1171	204
	BC-1174	204
	BC-1182	170
	BC-1186	238
	BC-1188	272
	BC-1202	205.6
	BC-1206	170
	BC-1209	204
	*Exome-wide iTMB interpolated from our uCAPP-Seq results for utDNA MRD (+) patients using the TMB sequencing panel (Table S3) as described in the Methods: Inferring TMB from utDNA Analysis.
	iTMB = inferred tumor mutational burden
	uCAPP-Seq = urine Cancer Personalized Profiling by Deep Sequencing
